# Supplementary material for: TOX2 coordinates with TET2 to positively regulate central memory differentiation in human CAR T cells
Source: Sci Adv. 2023 Jul 19;9(29):eadh2605. doi: 10.1126/sciadv.adh2605 (PMC10355826; doi:10.1126/sciadv.adh2605)
Supplement: Supplementary file 2 — Table S9 [file sciadv.adh2605_table_s9.zip]

Archive with 1 entries (1 files):
- adh2605_Table_S9.xlsx
