# Supplementary material for: TOX2 coordinates with TET2 to positively regulate central memory differentiation in human CAR T cells
Source: Sci Adv. 2023 Jul 19;9(29):eadh2605. doi: 10.1126/sciadv.adh2605 (PMC10355826; doi:10.1126/sciadv.adh2605)
Supplement: Supplementary file 2 — Table S9 [file sciadv.adh2605_table_s9.zip › adh2605_Table_S9.xlsx]

## Sheet: TOX2_targets_table
Gene	baseMean	log2FoldChange	lfcSE	stat	pvalue	padj	Type
RUFY4	44.165	-3.68128	0.944835	-3.89622	9.77062e-05	0.00510704	Repressed
IL31RA	15.6796	-3.5909	1.24227	-2.8906	0.00384508	0.0613138	Repressed
RSAD2	711.529	-2.73175	0.368529	-7.41258	1.23862e-13	1.4336e-10	Repressed
IFI44L	1377.21	-2.66151	0.5449	-4.8844	1.03742e-06	0.000162441	Repressed
SLAMF7	1011	-2.39061	0.76434	-3.12768	0.0017619	0.0381163	Repressed
RNF144A	1162.56	-2.09186	0.324739	-6.44167	1.18163e-10	7.13547e-08	Repressed
PECAM1	223.352	-2.00784	1.14259	-1.75727	0.0788717	0.341581	Repressed
CMPK2	571.319	-1.86724	0.327283	-5.7053	1.16138e-08	3.66601e-06	Repressed
IGF1	61.9024	-1.7257	0.662969	-2.60298	0.00924162	0.10444	Repressed
PTGIS	378.523	-1.66422	1.0626	-1.56618	0.117307	0.413695	Repressed
RCBTB2	2372.6	-1.59877	0.279262	-5.72496	1.03456e-08	3.42119e-06	Repressed
GPAT3	534.598	-1.55795	0.737662	-2.11202	0.0346851	0.225306	Repressed
TRPM2	648.664	-1.44252	0.229407	-6.28804	3.21504e-10	1.59477e-07	Repressed
SLC37A1	90.9772	-1.43986	0.450636	-3.19518	0.00139742	0.0333484	Repressed
DDX60	1821.98	-1.42495	0.309223	-4.60816	4.0625e-06	0.00047817	Repressed
RASSF8	45.1506	-1.37964	1.0133	-1.36154	0.173345	0.500576	Repressed
PGGHG	2797.83	-1.35294	0.199153	-6.7935	1.09445e-11	7.79693e-09	Repressed
TYMP	1330.47	-1.33723	0.20923	-6.39123	1.64556e-10	9.1421e-08	Repressed
PSTPIP2	373.355	-1.33101	0.315844	-4.21414	2.50731e-05	0.00186225	Repressed
CAPG	1790.96	-1.29845	0.301863	-4.30145	1.69686e-05	0.00143706	Repressed
IFIT3	309.845	-1.27781	0.291212	-4.3879	1.14451e-05	0.00103896	Repressed
MX2	818.939	-1.26584	0.312691	-4.04822	5.16095e-05	0.00316894	Repressed
ITGA1	318.021	-1.24532	1.04214	-1.19497	0.232098	0.573928	Repressed
RGS9	414.433	-1.23756	0.371309	-3.33297	0.000859257	0.0243555	Repressed
IL18R1	1562.67	-1.20258	0.520312	-2.31127	0.020818	0.167037	Repressed
TIAM1	3036.85	-1.18884	0.306572	-3.87784	0.000105386	0.00540115	Repressed
IFITM1	4947.37	-1.17566	0.148786	-7.90169	2.75143e-15	7.64292e-12	Repressed
ATP1B1	182.636	-1.17167	0.415078	-2.82277	0.00476106	0.0695335	Repressed
VNN2	141.275	-1.16009	0.291119	-3.98492	6.75016e-05	0.00380197	Repressed
PLAC8	923.913	-1.15809	0.282028	-4.10628	4.02082e-05	0.00260958	Repressed
CST7	655.79	-1.15625	0.321524	-3.59614	0.000322973	0.0124605	Repressed
PDE3B	6799.77	-1.15366	0.257424	-4.48157	7.40972e-06	0.000735098	Repressed
EXOC6B	426.408	-1.14903	0.192684	-5.9633	2.47189e-09	9.53667e-07	Repressed
MX1	2756.23	-1.1486	0.233664	-4.91561	8.85064e-07	0.000143715	Repressed
KLF6	13473	-1.12401	0.281339	-3.99521	6.4638e-05	0.00366432	Repressed
AOAH	489.254	-1.11886	0.315784	-3.54311	0.000395433	0.0144912	Repressed
SYNE2	12908.5	-1.11215	0.275624	-4.03502	5.45976e-05	0.00331138	Repressed
SERPINB9	730.359	-1.10149	0.3688	-2.98669	0.00282019	0.0504763	Repressed
PLPP1	707.477	-1.0873	0.216639	-5.01897	5.19487e-07	9.49362e-05	Repressed
KLHDC7B	185.721	-1.06538	0.301081	-3.53851	0.000402398	0.0146816	Repressed
LPAR6	4843.24	-1.06204	0.222853	-4.76567	1.88225e-06	0.000251371	Repressed
CSRNP1	1674.71	-1.05039	0.483721	-2.17148	0.0298951	0.208965	Repressed
FOXP1	1077.62	-1.04261	0.261754	-3.98315	6.80071e-05	0.00380867	Repressed
CD69	6122.03	-1.0123	0.163415	-6.19464	5.84192e-10	2.78592e-07	Repressed
CD7	2213.84	-0.98416	0.177323	-5.55011	2.85497e-08	8.26097e-06	Repressed
TMEM229B	526.574	-0.982506	0.230931	-4.25454	2.09483e-05	0.00165313	Repressed
ADA2	2367.68	-0.967341	0.20532	-4.71137	2.46054e-06	0.00031643	Repressed
OAS1	780.903	-0.95706	0.222877	-4.29412	1.75388e-05	0.00144998	Repressed
HERC6	893.157	-0.947329	0.243703	-3.88723	0.000101393	0.00522648	Repressed
PTPRJ	3505.84	-0.938451	0.20616	-4.55206	5.31222e-06	0.00056755	Repressed
USP18	297.255	-0.928527	0.295848	-3.13853	0.001698	0.0372673	Repressed
PGPEP1	581.099	-0.924424	0.188396	-4.90681	9.25701e-07	0.000147782	Repressed
GALNT6	517.563	-0.915362	0.3125	-2.92916	0.00339879	0.0564566	Repressed
PLXNA1	896.159	-0.903264	0.300078	-3.01009	0.00261167	0.048172	Repressed
AGPAT2	241.726	-0.887759	0.219341	-4.04739	5.17927e-05	0.00316894	Repressed
SLFN5	5570.79	-0.880959	0.1915	-4.6003	4.21884e-06	0.00048426	Repressed
DOCK9	4340.9	-0.875662	0.179833	-4.86929	1.11998e-06	0.000170939	Repressed
DDX60L	1383.48	-0.875005	0.229602	-3.81096	0.000138428	0.00672247	Repressed
PARP9	4508.95	-0.842149	0.163836	-5.14019	2.74459e-07	5.68948e-05	Repressed
LZTS1	540.826	-0.82473	0.189918	-4.34256	1.4083e-05	0.00123018	Repressed
CSF1	3824.63	-0.820132	0.222004	-3.69423	0.000220556	0.00964545	Repressed
TDRD7	360.674	-0.816513	0.185626	-4.3987	1.08901e-05	0.00100167	Repressed
HELZ2	1984.79	-0.808581	0.201149	-4.01981	5.82443e-05	0.00340663	Repressed
ST3GAL5	516.367	-0.802958	0.225273	-3.56438	0.000364719	0.0135491	Repressed
PARP8	2448.25	-0.795531	0.191036	-4.16429	3.12325e-05	0.00221321	Repressed
DHX58	812.838	-0.793984	0.152145	-5.21859	1.80293e-07	4.03886e-05	Repressed
ACP5	560.078	-0.789613	0.169048	-4.67093	2.99835e-06	0.000378583	Repressed
LPP	1193.94	-0.786938	0.204168	-3.85437	0.000116029	0.00580965	Repressed
TNFSF8	2763.1	-0.783559	0.24965	-3.13863	0.00169741	0.0372673	Repressed
LRIG1	1368.15	-0.781629	0.206521	-3.78474	0.000153868	0.00726893	Repressed
DTX3L	2732.23	-0.775357	0.180455	-4.29668	1.73375e-05	0.00144698	Repressed
CD96	7143.87	-0.767864	0.203886	-3.76614	0.00016579	0.00770119	Repressed
NRP1	102.526	-0.754941	1.06501	-0.708859	0.478412	0.773983	Repressed
IFI44	1021.14	-0.752332	0.277678	-2.70937	0.00674103	0.0867713	Repressed
SATB1	5882.52	-0.740941	0.16968	-4.36669	1.26142e-05	0.00113032	Repressed
ATP8B4	669.016	-0.740001	0.387188	-1.91122	0.0559765	0.286688	Repressed
PEAK1	1197.52	-0.729753	0.192487	-3.79119	0.000149929	0.00715587	Repressed
APOL1	2099.41	-0.729715	0.148013	-4.93007	8.21989e-07	0.000137549	Repressed
BHLHE40	8027.71	-0.727685	0.175846	-4.1382	3.50049e-05	0.00234112	Repressed
STAT2	3160.72	-0.721593	0.185534	-3.88928	0.00010054	0.00521046	Repressed
LAT2	416.085	-0.717958	0.415976	-1.72596	0.0843545	0.353183	Repressed
NCOA3	3853.72	-0.714005	0.186322	-3.83211	0.000127051	0.00625748	Repressed
IFIT5	350.808	-0.709454	0.309697	-2.2908	0.0219749	0.172143	Repressed
SAMD9L	5691.66	-0.697269	0.181258	-3.84683	0.000119657	0.00593543	Repressed
GBP4	6490.39	-0.661912	0.193956	-3.41268	0.000643267	0.0204916	Repressed
HPSE	358.78	-0.658317	0.212193	-3.10244	0.00191931	0.0402916	Repressed
LINC00674	654.511	-0.634055	0.188232	-3.36848	0.000755849	0.0227722	Repressed
STAT3	3969.65	-0.628521	0.15348	-4.09512	4.21941e-05	0.00270062	Repressed
GBP1	6057.57	-0.625178	0.167881	-3.72394	0.000196135	0.0087875	Repressed
RAB27B	402.344	-0.61162	0.372245	-1.64306	0.100371	0.384925	Repressed
EPSTI1	1783.65	-0.611263	0.146942	-4.15988	3.18411e-05	0.00223366	Repressed
PHLDA1	2951.68	-0.610957	0.54221	-1.12679	0.259831	0.600765	Repressed
OAS3	5566.11	-0.602586	0.180677	-3.33515	0.000852523	0.0242141	Repressed
OAS2	4029.26	-0.599769	0.164061	-3.65577	0.000256412	0.0106626	Repressed
RPS6KA5	1617.36	-0.594796	0.147856	-4.02282	5.75059e-05	0.00339956	Repressed
TRAFD1	2144.52	-0.591505	0.166035	-3.56253	0.000367295	0.0135675	Repressed
TGFBR2	2088.99	-0.583654	0.196689	-2.96739	0.00300338	0.0524045	Repressed
TMEM106B	1600.84	-0.579682	0.215259	-2.69295	0.0070823	0.0890191	Repressed
ITM2B	5589.74	-0.571026	0.198644	-2.87462	0.00404511	0.0629924	Repressed
FAM102B	888.78	-0.559388	0.277957	-2.0125	0.0441673	0.254963	Repressed
PARP11	702.027	-0.556205	0.198308	-2.80476	0.00503544	0.0726243	Repressed
EOMES	311.32	-0.539708	0.688891	-0.783444	0.433366	0.742349	Repressed
TNFSF14	719.259	-0.526031	0.293036	-1.79511	0.072637	0.328296	Repressed
CTSD	3832.55	-0.523951	0.154718	-3.38648	0.000707944	0.021899	Repressed
CD300A	910.313	-0.522814	0.184065	-2.84037	0.00450605	0.0669509	Repressed
CMTM3	1975.71	-0.522318	0.175361	-2.97854	0.0028963	0.0513096	Repressed
STOM	1151.2	-0.515751	0.536117	-0.962011	0.336044	0.669921	Repressed
GBP3	1134.67	-0.503523	0.214965	-2.34235	0.0191627	0.158896	Repressed
SP100	4692.48	-0.480195	0.149406	-3.21403	0.00130886	0.032213	Repressed
RAPGEF2	1191.52	-0.476081	0.162335	-2.93271	0.00336014	0.05616	Repressed
DDX58	1063.13	-0.461037	0.217931	-2.11552	0.0343858	0.224218	Repressed
CD38	1692.18	-0.436396	0.226221	-1.92907	0.0537228	0.281994	Repressed
CALCOCO2	2381	-0.407346	0.156686	-2.59977	0.00932874	0.104717	Repressed
PRNP	2406.23	-0.305615	0.31836	-0.959967	0.337072	0.670427	Repressed
CHD7	866.129	0.426408	0.279669	1.52469	0.127337	0.429997	Activated
YBX1	8738.07	0.433713	0.164102	2.64294	0.0082189	0.0967793	Activated
SLC25A5	6065.74	0.464112	0.128583	3.60943	0.000306876	0.0120401	Activated
GNL3	2010.71	0.475783	0.133478	3.5645	0.000364545	0.0135491	Activated
KLF3	911.388	0.481084	0.297609	1.6165	0.105987	0.393703	Activated
HSP90AB1	18686	0.497257	0.154334	3.22195	0.00127321	0.0316599	Activated
IMPDH2	2044.88	0.518844	0.213495	2.43024	0.0150888	0.137422	Activated
POLD2	941.367	0.521788	0.200574	2.60148	0.00928224	0.104589	Activated
CYC1	1294.44	0.53103	0.168723	3.14735	0.00164757	0.0372673	Activated
RANGAP1	2376.26	0.532167	0.152573	3.48795	0.000486738	0.0166101	Activated
NOSIP	1588.4	0.542134	0.142707	3.79894	0.000145314	0.00696835	Activated
NAP1L1	9651.06	0.549845	0.132227	4.15833	3.20579e-05	0.00223366	Activated
PLEKHG3	1256.27	0.572859	0.149084	3.84252	0.000121778	0.00601911	Activated
FDFT1	3185.52	0.575797	0.163251	3.52708	0.000420178	0.0151008	Activated
MCM3	3965.85	0.581565	0.146658	3.96544	7.32602e-05	0.00408054	Activated
EBNA1BP2	931.127	0.5884	0.180892	3.25276	0.0011429	0.0294503	Activated
CD70	568.219	0.595493	0.167072	3.56429	0.000364847	0.0135491	Activated
NPM1	11892.8	0.601639	0.150487	3.99796	6.38913e-05	0.00363683	Activated
CCT8	5289.63	0.611961	0.168291	3.63633	0.000276548	0.0112309	Activated
CYCS	2789.73	0.618526	0.172829	3.57883	0.000345142	0.0130263	Activated
ADA	1322.43	0.626757	0.206187	3.03975	0.00236772	0.0454217	Activated
NME1	368.657	0.627687	0.297206	2.11196	0.0346896	0.225306	Activated
IPO5	3551.42	0.630001	0.131878	4.77717	1.77784e-06	0.000239732	Activated
RANBP1	2149.02	0.634014	0.183976	3.44617	0.000568599	0.0187574	Activated
UBE2Q2	1350.02	0.635807	0.141262	4.50092	6.76594e-06	0.000683598	Activated
HSPE1	611.985	0.640721	0.268403	2.38716	0.0169789	0.149028	Activated
C1QBP	1907.67	0.649076	0.184808	3.51216	0.000444472	0.0155891	Activated
MCM2	2793.04	0.652847	0.18388	3.5504	0.000384643	0.0141331	Activated
ATP1B3	1726.98	0.654575	0.178533	3.66641	0.000245979	0.0103298	Activated
NCDN	1340.68	0.656185	0.186777	3.51319	0.000442759	0.0155683	Activated
SUB1	4944.17	0.686619	0.152217	4.51078	6.4591e-06	0.000659636	Activated
DUT	3292.4	0.709866	0.169121	4.1974	2.70003e-05	0.00197372	Activated
TRIM8	790.726	0.718676	0.200232	3.58922	0.000331667	0.0127605	Activated
PPA1	2554.04	0.725873	0.132567	5.47551	4.36265e-08	1.16525e-05	Activated
MRTO4	779.221	0.738616	0.20918	3.53101	0.000413972	0.0149731	Activated
TK1	1302.04	0.739689	0.235615	3.1394	0.00169295	0.0372673	Activated
MYBL2	1940.44	0.74275	0.224821	3.30374	0.000954026	0.0259813	Activated
TCP1	5213.88	0.751529	0.209583	3.58583	0.000336013	0.0128151	Activated
PTTG1	1159.03	0.758499	0.225308	3.3665	0.000761279	0.0228862	Activated
FAH	443.877	0.76314	0.20737	3.6801	0.000233144	0.0100252	Activated
GINS2	713.899	0.765772	0.211331	3.62357	0.000290562	0.0116636	Activated
SCD	2242.71	0.786001	0.223222	3.52116	0.00042967	0.0153018	Activated
PAICS	3156.41	0.804623	0.187252	4.297	1.73125e-05	0.00144698	Activated
MRPL12	959.766	0.816408	0.19643	4.15623	3.23544e-05	0.00223567	Activated
PCLAF	1540.62	0.879409	0.238225	3.69151	0.000222924	0.00964545	Activated
ICOSLG	124.859	0.897702	0.471452	1.90412	0.0568945	0.28971	Activated
SLC7A5	2175.03	0.914384	0.304504	3.00286	0.00267451	0.0490057	Activated
MTHFD1L	603.578	0.921805	0.215986	4.2679	1.97323e-05	0.00158417	Activated
TFRC	10278.4	0.942513	0.176982	5.32548	1.00688e-07	2.41113e-05	Activated
SLC35F2	420.096	0.953852	0.185821	5.13318	2.84889e-07	5.81885e-05	Activated
CDC25A	558.215	0.955676	0.265199	3.60362	0.00031382	0.0122172	Activated
RPL22L1	667.852	0.96382	0.211152	4.56459	5.00476e-06	0.000551675	Activated
LGMN	103.159	1.00456	0.528223	1.90176	0.0572021	0.28971	Activated
FADS2	1286.99	1.01625	0.281197	3.61404	0.000301466	0.0118951	Activated
HSPD1	6399.96	1.02744	0.208598	4.92547	8.41592e-07	0.000139153	Activated
NEDD4L	110.42	1.03091	0.305632	3.37305	0.000743406	0.0226429	Activated
EIF4EBP1	174.203	1.04635	0.369464	2.83207	0.00462479	0.0681395	Activated
S100P	177.738	1.06971	0.807791	1.32423	0.185425	0.516575	Activated
NPDC1	544.015	1.11587	0.268708	4.15272	3.28552e-05	0.00224791	Activated
EAF2	258.365	1.14306	0.251595	4.54324	5.53952e-06	0.000582687	Activated
HPDL	81.7528	1.1606	0.408937	2.8381	0.00453836	0.0673343	Activated
CCND2	13372.6	1.17777	0.183762	6.40918	1.46305e-10	8.46679e-08	Activated
PDLIM1	194.305	1.27589	0.333365	3.82731	0.000129553	0.00635541	Activated
LTA	1346.91	1.28301	0.257856	4.9757	6.50135e-07	0.000115766	Activated
NRROS	830.573	1.299	0.241737	5.3736	7.71817e-08	1.91424e-05	Activated
GPA33	92.689	1.32955	1.02867	1.2925	0.196184	0.529278	Activated
CX3CR1	147.452	1.39844	0.290799	4.80896	1.51716e-06	0.000210719	Activated
TSPAN2	186.966	1.48391	0.391572	3.78962	0.000150876	0.00715701	Activated
CYP1B1	1292.46	1.62328	0.223172	7.27368	3.49837e-13	3.7376e-10	Activated
KCNQ5	50.2531	1.62626	0.486449	3.34312	0.00082842	0.0238218	Activated
MAP6	90.0555	1.71608	0.600133	2.85951	0.00424303	0.064486	Activated
CD86	162.41	1.94267	0.393478	4.93717	7.92647e-07	0.000134257	Activated
ANXA3	25.7986	1.96061	0.893498	2.19431	0.0282134	0.201469	Activated
FABP5	195.354	2.09976	0.367493	5.71375	1.10516e-08	3.56967e-06	Activated
HHLA2	85.7642	2.14205	0.471639	4.54172	5.57977e-06	0.000582687	Activated
KCNK1	340.547	2.15489	0.362399	5.94619	2.74464e-09	1.03028e-06	Activated
HES1	51.0683	2.21543	0.701758	3.15697	0.00159419	0.0367193	Activated
RBPMS	61.3816	2.30557	0.474587	4.85805	1.18548e-06	0.000178969	Activated
HMGN5	187.576	2.49113	0.450468	5.5301	3.20055e-08	9.07193e-06	Activated
MSC	377.865	2.86015	0.676884	4.22547	2.38447e-05	0.00179016	Activated
SCN9A	113.153	2.89507	0.954561	3.03288	0.00242228	0.0457729	Activated
TOX2	2784.82	7.44131	0.585155	12.7168	4.76918e-37	6.62391e-33	Activated
